# Supplementary material for: The Ethyl Acetate Extract of Phyllanthus emblica L. Alleviates Diabetic Nephropathy in a Murine Model of Diabetes
Source: Int J Mol Sci. 2024 Jun 18;25(12):6686. doi: 10.3390/ijms25126686 (PMC11204328; doi:10.3390/ijms25126686)
Supplement: Supplementary file 1 [file ijms-25-06686-s001.zip]

Archive with 1 entries (1 files):
- ijms-3021804-supplementary.pdf
